# Supplementary material for: Asymmetric Epoxidation of Olefins with Sodium Percarbonate Catalyzed by Bis-amino-bis-pyridine Manganese Complexes
Source: Molecules. 2022 Apr 14;27(8):2538. doi: 10.3390/molecules27082538 (PMC9027068; doi:10.3390/molecules27082538)
Supplement: Supplementary file 1 [file molecules-27-02538-s001.zip]

Archive with 1 entries (1 files):
- molecules-1674846-supplementary.pdf
